# Supplementary material for: Age-Stratified Heterogeneity of Brucellosis Awareness and Knowledge Among Hospital-Attending Adults in an Endemic Turkish Province: A Single-Center Cross-Sectional KAP Study
Source: Trop Med Infect Dis. 2026 Jul 6;11(7):185. doi: 10.3390/tropicalmed11070185 (PMC13417325; doi:10.3390/tropicalmed11070185)
Supplement: Supplementary file 1 [file tropicalmed-11-00185-s001.zip]

Archive with 2 entries (2 files):
- STROBE_Checklist.pdf
- Supplementary_Materials.pdf
